# Supplementary material for: Heart Rate Variability Biofeedback in Adults with a Spinal Cord Injury: A Laboratory Framework and Case Series
Source: J Clin Med. 2023 Dec 13;12(24):7664. doi: 10.3390/jcm12247664 (PMC10743967; doi:10.3390/jcm12247664)
Supplement: Supplementary file 1 [file jcm-12-07664-s001.zip]

Archive with 1 entries (1 files):
- jcm-2594846-supplementary - updated.pdf
